# Supplementary material for: Chrna2-Martinotti Cells Synchronize Layer 5 Type A Pyramidal Cells via Rebound Excitation
Source: PLoS Biol. 2017 Feb 9;15(2):e2001392. doi: 10.1371/journal.pbio.2001392 (PMC5300109; doi:10.1371/journal.pbio.2001392)
Supplement: S1 Data — (XLSX) [file pbio.2001392.s009.xlsx]

## Sheet: Data Fig 1G-1H
	mean	337.278	-63.6944	72.6101	-43.2823	1.9236	254.747	-8.28467	52.8749	21.8733	22.4444	2.5	18.1111
	SEM	11.4197	1.02184	2.20082	0.531583	0.0801323	24.2363	0.718929	2.44044	1.01979	2.48693	0.247207	1.97435
	Martinotti cell #	Rinp MO	Vrest mV	AP amplitude mV	AP theshold mV	AP half-width ms	First spike latency ms	AHP magnitude mV	Max frequency (initial) Hz (at 100 pA)	Steady state frequency Hz (at 100 pA)	Spike rate Hz (at 200 pA)	Rebound APs #	Stimulus pA
	1	408	-68	65.7959	-45.8374	1.3425	20.976	-2.9744	63.3292	14.0748	5	4	15
	2	350	-70	59.2448	-45.7515	3.072	217.31	-2.8745	71.8274	27.75	37	2	25
	3	353	-70	76.9631	-41.863	1.6335	41.0056	-3.9782	60.3045	30.5474	36	4	5
	4	300	-60	84.8583	-43.0565	1.683	11.9986	-7.9564	67.1163	17.0577	7	4	30
	5	300	-70	46.8511	-45.474	2.3265	404.216	-0.541	57.2295	12.778	5	3	13
	6	390	-59	97.405	-41.4652	1.386	193.594	-14.0254	60.6667	30.1365	40	3	30
	7	301	-55	62.1213	-41.8324	2.3265	353.153	-6.3958	68.9489	31.176	26	4	3
	8	264	-69	59.6732	-41.9559	2.376	12.6421	-0.9497	59.7693	31.4021	43	5	30
	9	346	-63	67.0482	-44.1275	1.6036	363.003	-10.7106	63.1359	29.492	41	2	35
	10	332	-54	87.337	-40.2717	1.574	108.078	-14.1883	65.591	27.2264	38	4	9
	11	326	-63	79.35	-42.5363	1.7325	134.115	-9.0886	65.4401	26.996	26	3	10
	12	350	-68	71.4242	-47.1265	1.485	361.865	-6.6406	39.5343	15.8117	5	1	38
	13	360	-64	80.9413	-45.8718	1.584	426.066	-6.4876	42.7104	23.7951	37	4	5
	14	280	-72	87.1534	-46.1473	1.5345	440.619	-5.1104	38.2614	17.7574	6	4	10
	15	259	-67	52.39	-39.7821	1.235	452.945	-6.8854	59.8499	27.9291	39	4	6
	16	299	-68	57.225	-40.639	2.7225	306.623	-10.4963	30.8428	14.0032	5	1	39
	17	428	-54	92.3557	-38.7723	1.683	266.825	-11.292	20.2628	11.8325	5	1	35
	18	380	-55	88.1939	-44.6172	1.7325	93.7726	-11.2614	46.5484	20.1416	20	2	7
	19	380	-72	78.585	-42.2816	1.881	146.391	-3.3848	65.1678	25.9777	39	2	16
	20	230	-61	68.2416	-43.3625	2.079	27.9871	-7.3444	34.746	12.7699	5	2	9
	21	280	-65	71.4242	-37.7624	2.178	406.415	-14.1686	45.0938	20.3444	26	4	10
	22	350	-59	66.5279	-40.945	1.7325	412.85	-13.7095	31.6151	21.8794	36	1	38
	23	318	-62	63.1924	-41.0674	1.881	112.781	-5.9979	30.5628	19.3382	6	1	37
	24	333	-73	94.8038	-37.8542	1.5345	139.511	-18.3916	66.3264	28.3338	40	2	10
	25	388	-70	82.349	-47.9834	1.9305	361.32	-5.5388	52.2016	25.0542	39	0	10
	26	268	-60	61.6011	-42.3833	3.2145	410.721	-9.4253	46.8724	21.6141	19	2	9
	27	250	-66	81.1861	-47.2183	1.98	313.404	-9.3029	43.7273	28.0454	39	2	14
	28	248	-68	68.2722	-43.7593	1.57	358.251	-6.8185	33.1409	22.2326	25	2	11
	29	357	-62	85.3173	-40.0575	1.4355	335.036	-13.985	67.792	26.191	38	5	12
	30	300	-55	66.2525	-42.3527	2.079	42.2431	-6.1203	65.966	21.84	26	1	12
	31	500	-53	90.7644	-46.0248	1.485	322.017	-13.8626	72.4087	21.5297	18	3	10
	32	360	-52	61.8459	-45.6478	2.6235	282.318	-12.1182	38.6272	13.6041	5	5	8
	33	280	-68	68.0274	-37.405	1.683	338.253	-11.0166	36.6643	16.1272	5	0	30
	34	284	-67	55.7868	-46.8226	2.2275	208.316	-7.375	63.9388	22.2653	10	1	10
	35	490	-62	54.5627	-49.0368	2.4255	426.363	-5.4777	58.2191	17.0962	6	0	30
	36	500	-69	78.891	-49.07	2.277	317.909	-2.3537	69.0583	13.2865	5	2	31
													60
													20 or spon
													spon with burst
													48
													50
													70
													61
													spon
													36
													30
													spon
													/
													spon
													35
													13 ??
													50
													60
													nA
													nA
