# Supplementary material for: Chrna2-Martinotti Cells Synchronize Layer 5 Type A Pyramidal Cells via Rebound Excitation
Source: PLoS Biol. 2017 Feb 9;15(2):e2001392. doi: 10.1371/journal.pbio.2001392 (PMC5300109; doi:10.1371/journal.pbio.2001392)
Supplement: S2 Data — (XLSX) [file pbio.2001392.s010.xlsx]

## Sheet: Data S3A Fig
	Amplitude (mV)					Time to Peak (ms)					Half Decay Time (ms)
	IPSP #	electrical	light			IPSP #	electrical	light			IPSP #	electrical	light
	1	-0.403837	-1.43828			1	17.35	14.85			1	50	50.5
	2	-1.04647	-1.22407			2	26.85	17.05			2	73.2	35.25
	3	-1.00985	-1.56068			3	15.65	16.95			3	57.1	45.35
	4	-0.979252	-1.40767			4	32.7	20.1			4	67.35	43.55
	5	-0.556846	-1.16888			5	20.35	23			5	64.75	53.6
	6	-1.13226	-1.8361			6	22.6	22.95			6	69.85	27.2
	7	-0.403837	-1.40767			7	38.45	14.2			7	67.55	37.65
	8	-1.16286	-1.49948			8	26.85	15.55			8	91.35	44.45
	9	-1.16286	-1.9279			9	26.05	11.15			9	59.25	55.2
	10	-0.979252	-1.46888			10	19.1	14.15			10	58.25	75.9
	11	-0.36722	-1.28527			11	46.4	19.75			11	47.35	42.35
	12	-1.41369	-1.6279			12	34.1	12.3			12	50.95	68.2
	13	-1.65249	-1.53008			13	32.05	17.9			13	45.1	58.5
	14	-0.0672195	-1.00985			14	25.3	12.2			14	50.05	41
	15	-1.00985	-1.22407			15	20.55	23.35			15	82.3	66.7
	16	-1.07106	-2.19512			16	24.05	15			16	71.4	67.9
	17	-1.13226	-1.5973			17	45.65	32.95			17	70.85	55.8
	18	-1.22407	-1.16286			18	20	23.35			18	39.3	62.8
	19	-0.679252	-1.8361			19	30.65	26.9			19	63.9	57.45
	20	-1.07106	-1.44429			20	23.7	18.45			20	53.65	53.25
	21	-0.94865	-1.8973			21	18.15	16			21	79.5	32.35
	22	-1.04647	-0.979252			22	31.3	37.5			22	71.45	19.25
	23	-0.434439	-0.985268			23	24.15	32.65			23	63.2	56.65
	24	-1.07106	-0.985268			24	36.15	26.8			24	59.9	44
	25	-1.29128	-1.00985			25	36.75	16.85			25	57.65	25.8
	26	-0.918049	-1.00985			26	19.5	14.2			26	56.4	38.2
	27	-1.53008	-1.04046			27	27.35	17.15			27	59.3	69.2
	28	-0.740455	-1.04046			28	34.85	16.95			28	55.45	28.35
	29	-0.856846	-1.07106			29	48.2	19.6			29	52.15	50.25
	30	-0.679252	-1.10166			30	43	32.1			30	39.9	57.95
	31	-1.13226	-1.13226			31	29.65	19.3			31	82.75	29.45
	32	-0.954667	-1.13226			32	28.6	32.75			32	78.9	27.15
	33	-1.47489	-1.16286			33	27.6	27.75			33	84.85	51.6
	34	-0.312033	-1.16286			34	20.55	13.15			34	70.9	76.9
	35	-1.22407	-1.16286			35	32.85	11.05			35	54.2	37.45
	36	-1.01587	-1.23008			36	30.3	25.45			36	48.05	64.6
	37	-0.826244	-1.25467			37	21.45	15.85			37	87.55	34.05
	38	-1.25467	-1.28527			38	20.7	18.05			38	68.95	63.7
	39	-0.489626	-1.28527			39	24.1	9.85			39	59.75	46.95
	40	-1.71971	-1.29128			40	38.35	22			40	43.2	68.05
	41	-1.31587	-1.40767			41	44.5	33.7			41	62.6	44.8
	42	-0.679252	-1.40767			42	32.2	11.25			42	60.5	78.8
	43	-1.31587	-1.40767			43	30.1	33.95			43	80.95	56.1
	44	-0.489626	-1.41369			44	44.2	26.8			44	43.3	63.25
	45	-0.642634	-1.43828			45	49.75	24			45	76.5	66.05
	46	-0.979252	-1.49948			46	19.7	12.75			46	70.05	57.3
	47	-0.11639	-1.53008			47	41.4	26.45			47	70.6	43.9
	48	-0.862862	-1.59128			48	27.2	27			48	82.7	37.6
	49	-1.04046	-1.71369			49	24.35	28.8			49	75.15	56.7
	50	-1.22407	-1.8055			50	22.4	16.9			50	65.4	38.9
	51	-0.740455	-1.8361			51	26.55	16.4			51	36.55	73.65
	52	-0.489626	-1.8667			52	16.1	25.4			52	73.2	36.15
	53	-1.71369	-2.05031			53	28.65	13.85			53	69.5	76.2
	54	-1.62189	-2.19512			54	45.6	14.75			54	52.45	70.65
	mean	-0.957001	-1.41177			mean	29.5306	20.5389			mean	63.462	51.1954
	SEM	0.0536277	0.0438074			SEM	1.24239	0.9722			SEM	1.81577	2.08219
