# Supplementary material for: Chrna2-Martinotti Cells Synchronize Layer 5 Type A Pyramidal Cells via Rebound Excitation
Source: PLoS Biol. 2017 Feb 9;15(2):e2001392. doi: 10.1371/journal.pbio.2001392 (PMC5300109; doi:10.1371/journal.pbio.2001392)
Supplement: S3 Data — (XLSX) [file pbio.2001392.s011.xlsx]

## Sheet: Data Fig 3D
		Spike adaptation
	Cell #	ISI (ms)
	1	10.8	12.25	14	16.1	16.3	17.25	15.85	16.65	19.15	21.25	19.75	22.05	20.9	19.35	22.85	25.05	38.45	26.05	22.75	37.2	27.45	51.35
	2	11.45	13.35	14.4	15.75	15	16.2	17.3	18.2	18.5	21.7	19.9	19	35.9	23.3	33.55	26.15	24	50.85	25.2	26.15	39.65	NaN
	3	11.05	13	14.25	15.25	17.05	16.2	17.55	18.9	19.75	18.6	19.85	20.45	26.6	22.6	33.75	37.65	23.55	43.75	38.8	41.65	NaN	NaN
	4	11.55	13.7	15.25	16.3	16.5	16.05	18.8	17.8	19.5	19.3	23.9	22.95	29	22.9	25.7	53.4	37.2	37	44.9	NaN	NaN	NaN
	5	10.95	13.1	14.7	14.65	15.5	17.5	16.95	18.15	17.9	28.85	20.3	21.8	20.45	39.85	28.25	38	34.1	53.45	28.85	NaN	NaN	NaN
	6	11.1	13.15	14.25	15.35	16.75	16.45	17.9	17.95	20.8	23.2	36.65	20.3	20.35	41.1	23.7	21.75	25.3	54.9	39.5	NaN	NaN	NaN
	7	12.15	13.25	14.8	16.2	18.05	17	18.55	18.05	19.3	20.7	31.15	20.1	29.35	26.7	23.8	42.7	35.95	67.8	NaN	NaN	NaN	NaN
	8	11	13.1	14.95	15.25	17.35	17.75	17.3	17.15	18.7	20.25	21.05	23	31.55	39.65	54.85	48.5	39.25	42.45	NaN	NaN	NaN	NaN
	9	11.5	13.8	15.1	15.75	16.15	16.35	17.65	19.9	18.4	34.95	21.55	34.15	27.1	24.55	47.3	25.05	55.3	NaN	NaN	NaN	NaN	NaN
	10	11.2	13.3	15.1	15.8	16.55	17.05	18.25	18.6	35.15	19.2	32.2	22.2	22.1	47.6	31.55	35.5	46.95	25.65	NaN	NaN	NaN	NaN
	11	11.7	13.45	14.35	16	16.3	17.75	18.95	19.75	37.85	19.45	31.95	20.9	24.65	34.65	67.65	25.45	34.05	41.5	NaN	NaN	NaN	NaN
	12	11.15	13.5	14.6	15.7	15.85	17.75	31.35	17.85	20.1	20.9	19.9	20.1	57.05	36.6	48.85	43.45	38.4	NaN	NaN	NaN	NaN	NaN
	mean	11.3	13.2458	14.6458	15.675	16.4458	16.9417	18.8667	18.2458	22.0917	22.3625	24.8458	22.25	28.75	31.5708	36.8167	35.2208	36.0417	44.34	33.3333	35	33.55	51.35
	SEM	0.110268	0.114723	0.116036	0.137552	0.235686	0.192062	1.16175	0.272367	1.96316	1.38798	1.80553	1.14011	2.9255	2.70068	4.18504	3.028	2.66436	4.13247	3.65129	4.60769	6.1	NaN
	Cell #	Time after onset (ms)
	1	14.5	25.3	37.55	51.55	67.65	83.95	101.2	117.05	133.7	152.85	174.1	193.85	215.9	236.8	256.15	279	304.05	342.5	368.55	391.3	428.5	455.95	507.3
	2	11.65	23.1	36.45	50.85	66.6	81.6	97.8	115.1	133.3	151.8	173.5	193.4	212.4	248.3	271.6	305.15	331.3	355.3	406.15	431.35	457.5	497.15	NaN
	3	11.4	22.45	35.45	49.7	64.95	82	98.2	115.75	134.65	154.4	173	192.85	213.3	239.9	262.5	296.25	333.9	357.45	401.2	440	481.65	NaN	NaN
	4	18.7	30.25	43.95	59.2	75.5	92	108.05	126.85	144.65	164.15	183.45	207.35	230.3	259.3	282.2	307.9	361.3	398.5	435.5	480.4	NaN	NaN	NaN
	5	16.65	27.6	40.7	55.4	70.05	85.55	103.05	120	138.15	156.05	184.9	205.2	227	247.45	287.3	315.55	353.55	387.65	441.1	469.95	NaN	NaN	NaN
	6	14.65	25.75	38.9	53.15	68.5	85.25	101.7	119.6	137.55	158.35	181.55	218.2	238.5	258.85	299.95	323.65	345.4	370.7	425.6	465.1	NaN	NaN	NaN
	7	12.9	25.05	38.3	53.1	69.3	87.35	104.35	122.9	140.95	160.25	180.95	212.1	232.2	261.55	288.25	312.05	354.75	390.7	458.5	NaN	NaN	NaN	NaN
	8	16.9	27.9	41	55.95	71.2	88.55	106.3	123.6	140.75	159.45	179.7	200.75	223.75	255.3	294.95	349.8	398.3	437.55	480	NaN	NaN	NaN	NaN
	9	16.25	27.75	41.55	56.65	72.4	88.55	104.9	122.55	142.45	160.85	195.8	217.35	251.5	278.6	303.15	350.45	375.5	430.8	NaN	NaN	NaN	NaN	NaN
	10	13.95	25.15	38.45	53.55	69.35	85.9	102.95	121.2	139.8	174.95	194.15	226.35	248.55	270.65	318.25	349.8	385.3	432.25	457.9	NaN	NaN	NaN	NaN
	11	13.45	25.15	38.6	52.95	68.95	85.25	103	121.95	141.7	179.55	199	230.95	251.85	276.5	311.15	378.8	404.25	438.3	479.8	NaN	NaN	NaN	NaN
	12	13.25	24.4	37.9	52.5	68.2	84.05	101.8	133.15	151	170.3	191.2	211.1	231.2	288.25	324.85	373.7	417.15	455.55	NaN	NaN	NaN	NaN	NaN
	mean	14.5208	25.8208	39.0667	53.7125	69.3875	85.8333	102.775	121.642	139.888	161.912	184.275	209.121	231.371	260.121	291.692	328.508	363.729	399.771	435.43	446.35	455.883	476.55	507.3
	SEM	0.641744	0.635933	0.681029	0.770358	0.793155	0.849227	0.8602	1.4343	1.44468	2.54395	2.58545	3.6618	4.05956	4.59946	6.17535	9.08046	9.66243	11.0664	11.3642	13.3713	15.3644	20.6	NaN

## Sheet: Data Fig 3E
		2 Hz	5 Hz	15 Hz	25 Hz	40 Hz	70 Hz	500 ms
	Amplitude (mV)
	mean IPSP #
	1	-1.75031	-1.81151	-3.36016	-4.00581	-3.91701	-5.07987	-4.92686
	2	-1.41369	-1.5361	-3.14595	-2.52925	-4.16182	-4.13122	-4.55352
	3	-1.75031	-1.47489	-3.39076	-3.60798	-4.03941	-4.77385	-4.31898
	4	-1.84211	-1.5973	-3.88039	-2.68994	-4.16182	-4.43724	-4.2406
	5	-2.20933	-1.81151	-2.80933	-3.08776	-4.13122	-3.7946	-4.70233
	6	-1.93392	-1.5667	-2.74813	-3.36317	-3.54979	-4.37603	-4.32951
	7	-1.68911	-1.71971	-2.77873	-2.78174	-3.97821	-4.03941	-4.41618
	8	-0.801659	-1.99512	-2.31971	-3.51618	-3.8252	-4.62085	-4.70735
	9	-2.05633	-1.99512	-3.11535	-3.33257	-3.18257	-4.49844	-4.23576
	10	-1.41369	-1.23008	-2.83994	-3.54678	-3.48859	-4.07002	-4.09786
	11	-0.740455	-1.5361	-3.26836	-2.78174	-3.27437	-4.19242	-4.22469
	12	-1.23008	-2.14813	-2.93174	-3.21016	-3.42738	-4.37603	-4.17686
	mean	-1.56925	-1.70186	-3.04905	-3.20442	-3.76145	-4.36583	-4.41088
	SEM	0.134103	0.0755671	0.116029	0.127702	0.103464	0.101866	0.0739363
