# Supplementary material for: Chrna2-Martinotti Cells Synchronize Layer 5 Type A Pyramidal Cells via Rebound Excitation
Source: PLoS Biol. 2017 Feb 9;15(2):e2001392. doi: 10.1371/journal.pbio.2001392 (PMC5300109; doi:10.1371/journal.pbio.2001392)
Supplement: S4 Data — (XLSX) [file pbio.2001392.s012.xlsx]

## Sheet: Data Fig 4A-4B
	Amplitude (mV)						Time to Peak (ms)						Half Dacay Time (ms)
	IPSP #	mixed excitation FDDI	only FDDI	Halo inhibition			IPSP #	mixed excitation FDDI	only FDDI	Halo inhibition			IPSP #	mixed excitation FDDI	only FDDI	Halo inhibition
	1	-0.531	-0.651	-1.996			1	45.36	94.31	48.31			1	79.01	104.97	115.07
	2	-2.137	-0.71	-2.415			2	66.09	95.15	35.72			2	76.63	102.89	72.72
	3	-0.309	-0.712	-2.635			3	64.27	101.66	54.21			3	74.76	104.95	117.07
	4	-0.664	-0.494	-2.814			4	51.04	78.51	62.79			4	80.61	150.32	72.65
	5	-2.342	-0.504	-2.721			5	67.07	83.35	75.61			5	119.6	107.9	73.74
	6	-0.419	-0.328	-2.712			6	63.01	95.21	76.11			6	115.45	110.93	116.27
	7	-0.421	-0.589	-2.573			7	62.27	83.81	46.93			7	116.11	105.37	115.22
	8	-0.626	-0.559	-2.796			8	54.74	106.04	49.61			8	117.01	143.96	115.61
	9	-0.651	-1.898	-0.967			9	45.97	82.54	38.23			9	87.77	150.24	98.37
	10	-0.375	-2.004	-1.051			10	45.82	87.41	60.57			10	117.05	113.12	111.64
	11	-1.931	-2.034	-0.92			11	55.79	106.32	50.12			11	74.89	144.22	64.77
	12	-1.815	-2.098	-2.629			12	64.49	81.64	50.01			12	85.21	141.23	68.47
	13			-1.2234			13			60.21			13			110.29
	14			-0.9044			14			52.03			14			61.67
	15			-1.2432			15			60.31			15			65.21
	16			-1.012			16			46.15			16			60.1
	17			-0.9233			17			47.21			17			85.37
	18			-1.1034			18			41.53			18			69.23
	19			-1.394			19			50.63			19			64.62
	20			-0.7133			20			49.63			20			83.32
	21			-1.2437			21			51.19			21			112.37
	22			-1.4946			22			77.01			22			78.25
	23			-1.2053			23			48.16			23			73.51
	24			-1.0343			24			50.41			24			117.23
	mean	-1.01842	-1.04842	-1.65516			mean	57.16	91.3292	53.4454			mean	95.3417	123.342	88.4488
	SEM	0.226236	0.207199	0.157151			SEM	2.43212	2.83034	2.22986			SEM	5.64119	5.86874	4.52535

## Sheet: Data Fig 4D
	Delay (ms)
	Cell #	single-spiking	burst-spiking
	1	516.5	505.65
	2	610.55	516.4
	3	509.7	460.5
	4	540.55	471.15
	5	616.85	481.4
	6	655.1	491.45
	7	628.1	570.05
	8	642.55	581.55
	9	591.75	472
	10	503.25	482.45
	11	579.6	574.85
	12	549.4	586.1
	13	592.7	562.9
	14	609.75	574.05
	15	470.45	507.15
	16	496.9	517.95
	17	515.05	538.85
	18	640.15	550.55
	19	481.7
	20	489.35
	21	548.2
	22	510.6
	23	525.95
	24	563.35
	25	553.95
	26	502.15
	27	515.55
	28	631.95
	29	501.1
	30	483.95
	31	474.55
	32	474.3
	33	502.1
	34	631
	35	580.5
	36	560.35
	37	528.8
	38	660.45
	39	474.5
	40	638.85
	41	656
	42	601.95
	mean	556.192	524.722
	SEM	9.42227	10.1708

## Sheet: Data Fig 4E
	Peak (pA)
	Cell #
	1	114
	2	101.9
	3	106.3
	mean	107.4
	SEM	3.53601
