# Supplementary material for: Chrna2-Martinotti Cells Synchronize Layer 5 Type A Pyramidal Cells via Rebound Excitation
Source: PLoS Biol. 2017 Feb 9;15(2):e2001392. doi: 10.1371/journal.pbio.2001392 (PMC5300109; doi:10.1371/journal.pbio.2001392)
Supplement: S6 Data — (XLSX) [file pbio.2001392.s014.xlsx]

## Sheet: Data S6C Fig
		single-spiking		burst-spiking					single-spiking		burst-spiking						single-spiking		burst-spiking
		500 ms	1000 ms	500 ms	1000 ms				500 ms	1000 ms	500 ms	1000 ms					500 ms	1000 ms	500 ms	1000 ms
	Amplitude (mV)							Time to Peak (ms)							Half Decay Time (ms)
	IPSP #							IPSP #								IPSP #
	1	-6.71057	-11.7204	-12.0876	-15.5762			1	98.85	95.1	77.8	60.2				1	145.45	222.25	105.25	156.35
	2	-6.14003	-8.81327	-8.17063	-14.138			2	123.65	114.4	52.7	57.35				2	112.35	133.95	113.85	152.3
	3	-2.93776	-3.42738	-15.9414	-15.1172			3	139.3	95.4	55.2	60.05				3	82.4	155.4	157.4	138.5
	4	-3.42738	-5.23288	-14.8418	-12.7303			4	136.8	116.75	77.3	51.85				4	63.25	128.6	147.1	160.2
	5	-2.44813	-5.29408	-7.00777	-11.8952			5	115.55	102.65	67.1	55.2				5	68.65	128.4	83.75	159.95
	6	-3.764	-6.57935	-10.0067	-13.8013			6	118.45	103.7	68.95	57.6				6	96.15	203.75	96.45	137.45
	7	-1.28527	-12.6385	-12.4243	-12.293			7	139.3	108	69.6	61.35				7	39.8	242	141	88.85
	8	-3.7028	-4.89626	-10.8636	-13.6789			8	120.1	105	53.1	60.25				8	101.8	125.15	115.7	121.15
	9	-3.18257	-5.78371	-11.9958	-13.0363			9	114.6	107	80.9	70.55				9	94.6	158.2	114.2	94.2
	10	-2.11151	-3.91701	-11.7816	-14.2298			10	142.8	112.95	73.35	62.4				10	50.6	70.35	126.95	135.65
	11	-1.65249	-2.90715	-11.3838	-13.4647			11	85.15	114.95	76.2	63.3				11	22.35	79.3	104.2	105.4
	12	-4.77385	-4.34543	-7.95642	-13.6483			12	61.3	100.7	71.4	69.15				12	142.6	111.8	89	85.85
	mean	-3.51136	-6.29629	-11.2051	-13.6341			mean	116.321	106.383	68.6333	60.7708				mean	85	146.596	116.238	127.988
	SEM	0.482923	0.911216	0.767941	0.309391			SEM	7.04792	2.12228	2.85477	1.5293				SEM	11.0499	15.3574	6.65117	8.12749
