# Supplementary material for: Chrna2-Martinotti Cells Synchronize Layer 5 Type A Pyramidal Cells via Rebound Excitation
Source: PLoS Biol. 2017 Feb 9;15(2):e2001392. doi: 10.1371/journal.pbio.2001392 (PMC5300109; doi:10.1371/journal.pbio.2001392)
Supplement: S7 Data — (XLSX) [file pbio.2001392.s015.xlsx]

## Sheet: Data Fig 5A-5B
	Peak Frequency (Hz)
	Pyramidal cell #	2 Hz	15 Hz	15 Hz bursts
	1	1.63	1.35	1.8
	2	2.12	2.47	2.3
	3	2.35	2.66	2.35
	4	1.49	1.33	1.77
	5	1.45	2.54	2.45
	6	2.04	2.77	2.44
	7	2.1	2.68	2.14
	8	2.37	2.66	2.19
	9	1.56	2.85	2.12
	10	1.49	1.35	1.88
	11	1.55	1.24	1.68
	12	2.59	1.29	1.94
	13	1.78	1.25	1.95
	14	2.3	1.33	1.82
	15	2.4	1.27	1.98
	16	1.97	2.74	2.12
	17	2.13	1.34	1.88
	18	1.49	1.25	1.97
	19	1.65	2.55	2.13
	20	1.62	1.37	1.91
	21	2.55	2.45	2.11
	22	2.8	1.42	1.83
	23	2.7	1.32	1.93
	24	1.72	1.5	1.89
	mean	1.99375	1.87417	2.02417
	SEM	0.0886938	0.13592	0.0431122
