# Supplementary material for: Chrna2-Martinotti Cells Synchronize Layer 5 Type A Pyramidal Cells via Rebound Excitation
Source: PLoS Biol. 2017 Feb 9;15(2):e2001392. doi: 10.1371/journal.pbio.2001392 (PMC5300109; doi:10.1371/journal.pbio.2001392)
Supplement: S8 Data — (XLSX) [file pbio.2001392.s016.xlsx]

## Sheet: Data Fig 6C
		control	burst stimulation
	Synchrony index
	1	0.22767	0.51481
	2	0.26361	0.634341
	3	0.3	0.73101
	4	0.28	0.5041
	5	0.3	0.4931
	6	0.15354	0.59431
	7	0.10303	0.82464
	8	0.07273	0.594825
	9	0.15784	0.5912
	10	0.1156	0.8241
	11	0.1321	0.404485
	12	0.37143	0.55448
	mean	0.206462	0.60545
	SEM	0.0277119	0.0376373
