# Supplementary material for: Chrna2-Martinotti Cells Synchronize Layer 5 Type A Pyramidal Cells via Rebound Excitation
Source: PLoS Biol. 2017 Feb 9;15(2):e2001392. doi: 10.1371/journal.pbio.2001392 (PMC5300109; doi:10.1371/journal.pbio.2001392)
Supplement: S9 Data — (XLSX) [file pbio.2001392.s017.xlsx]

## Sheet: Data Fig 7B
		control	burst stimulation
	Mutual Information/1000
	1	0.0069	0.0381
	2	0.0001	0.0018
	3	0.0001	0.0053
	4	0.0002	0.0054
	5	0.0001	0.0012
	6	0.0031	0.0482
	7	0.0001	0.0031
	8	0.0061	0.0134
	9	0.0001	0.0031
	10	0.0082	0.0112
	11	0.0001	0.0012
	12	0.0002	0.0011
	mean	0.00210833	0.0110917
	SEM	0.000906497	0.00451206
